# Supplementary material for: A symmetry mismatch unraveled: How phage HK97 scaffold flexibly accommodates a 12-fold pore at a 5-fold viral capsid vertex
Source: Sci Adv. 2023 Jun 16;9(24):eadg8868. doi: 10.1126/sciadv.adg8868 (PMC10275583; doi:10.1126/sciadv.adg8868)
Supplement: Supplementary file 2 — Movies S1 and S2 [file sciadv.adg8868_movies_s1_and_s2.zip]

Archive with 2 entries (2 files):
- adg8868_Movie_S1.mp4
- adg8868_Movie_S2.mp4
